# Supplementary material for: Effects of 25-Hydroxyvitamin D3 Combined with Phytase and Probiotic on Calcium–Phosphorus Metabolism, Bone Development, and Growth Performance in Weaned Piglets
Source: Nutrients. 2026 Apr 30;18(9):1428. doi: 10.3390/nu18091428 (PMC13165107; doi:10.3390/nu18091428)
Supplement: Supplementary file 1 [file nutrients-18-01428-s001.zip]

Archive with 1 entries (1 files):
- nutrients-4209133-supplementary.pdf
